# Supplementary material for: Cigarette Smoke Toxins Deposited on Surfaces: Implications for Human Health
Source: PLoS One. 2014 Jan 29;9(1):e86391. doi: 10.1371/journal.pone.0086391 (PMC3906039; doi:10.1371/journal.pone.0086391)
Supplement: Video S1 — Control mouse 1 (2× speed)-Control non-exposed mouse in the open field chamber to test for hyperactivity. The speed of this video has been increased by two times for faster viewing purposes. The control mouse moves more slowly and less frantically than the THS-exposed mouse. It also has longer rest periods and stays and travels more in the center of the chamber, as is expected of a mouse that is not hyperactive. This mouse is representative from an n = 12. (ZIP) [file pone.0086391.s003.zip]

Archive with 3 entries (2 files):
-  Video S1 control.mpeg
- __MACOSX/
- __MACOSX/._ Video S1 control.mpeg
