# Supplementary material for: Cigarette Smoke Toxins Deposited on Surfaces: Implications for Human Health
Source: PLoS One. 2014 Jan 29;9(1):e86391. doi: 10.1371/journal.pone.0086391 (PMC3906039; doi:10.1371/journal.pone.0086391)
Supplement: Video S2 — THS mouse#1 (2× speed)THS-exposed mouse in the open field chamber to test for hyperactivity. The speed of this video has been increased by two times for faster viewing purposes. The THS-exposed mouse moves faster, with fewer rest periods and appears to be frantic. Furthermore, the THS-exposed mouse stays along the periphery of the chamber and rarely travels or goes through the center of the chamber, a characteristic found in hyperactive behavior. This mouse also puts its front paws up throughout the test as if it is trying to find a way to escape out of the chamber. This mouse is representative from an n = 12. (ZIP) [file pone.0086391.s004.zip]

Archive with 3 entries (2 files):
- Video S2 THS.mpeg
- __MACOSX/
- __MACOSX/._Video S2 THS.mpeg
